# Supplementary material for: Legacy effects of cover cropping and crop phase on soybean health and associated rhizosphere microbiome in corn-soybean rotation
Source: Environ Microbiome. 2026 May 2;21:80. doi: 10.1186/s40793-026-00899-3 (PMC13285196; doi:10.1186/s40793-026-00899-3)
Supplement: Supplementary file 2 — Supplementary Material 2. Top10 bacterial phyla and their percentage contribution (abundance) in the soybean rhizosphere grouped by treatments across all samples. Corn: corn phase, soybean: soybean phase, nc: without cover crops, cc: with cover crops, NoFG: without F. graminearum inoculum, FG: with F. graminearum inoculum, NoSCN: without SCN infection, SCN: with SCN infection. [file 40793_2026_899_MOESM2_ESM.xlsx]

## Sheet: Supplementary Table S1
Supplementary Table S1. Summary of the sequence processing.
				Bacterial sequence (16S)				Fungal sequence (ITS)
Sample ID	Crop phase	Cover crop	Pathogen	Sequence pairs	Merged	Filtered	Reads assigning to zOTUs	Sequence pairs	Merged	Filtered	Reads assigning to zOTUs
SC1	Soybean	nc	NoSCN	89103	69069	65626	64934
SC2	Soybean	nc	NoSCN	25641	19978	18762	18404	55559	39041	38686	37523
SC3	Soybean	nc	NoSCN	81769	63220	59580	59202	59860	42383	41807	40380
SC4	Soybean	nc	NoSCN	35284	28025	26379	25860	61245	42693	42242	40784
SC5	Soybean	nc	NoSCN	55019	43156	40666	39210	53181	38298	37843	36512
SC6	Soybean	nc	NoSCN	59317	47552	44874	43857	75826	55364	54566	52702
SC7	Corn	nc	NoSCN	35290	27309	25686	25685	61811	43290	42698	41285
SC8	Corn	nc	NoSCN	37183	28960	27286	26615	57266	40571	40103	38835
SC9	Corn	nc	NoSCN	38884	30730	29023	28373	44474	32018	31617	30593
SC10	Corn	nc	NoSCN	36414	27307	25736	25336	62082	45530	45040	43528
SC11	Corn	nc	NoSCN	39608	31338	29471	29331	78269	56908	56541	54934
SC12	Corn	nc	NoSCN	30512	24324	22920	22860	37058	26524	26206	25396
SC13	Soybean	cc	NoSCN	52165	40136	37673	37264	43210	30837	30687	29786
SC14	Soybean	cc	NoSCN	108516	85509	80988	80221	59758	43082	42658	41249
SC15	Soybean	cc	NoSCN	72094	56757	53353	52893	47799	34238	33960	32137
SC16	Soybean	cc	NoSCN	7356	5538	5196	4733	47774	33922	33526	32578
SC17	Soybean	cc	NoSCN	60148	47217	44373	44063	52324	35623	35342	34420
SC18	Soybean	cc	NoSCN	54056	43430	40916	40106	53325	38649	38265	37138
SC19	Corn	cc	NoSCN	59850	46488	43701	42876	31006	22238	22023	21185
SC20	Corn	cc	NoSCN	45486	35469	33324	32748	73399	53922	53438	51684
SC21	Corn	cc	NoSCN	32911	25274	23762	23416	45498	31519	31159	29916
SC22	Corn	cc	NoSCN	40121	29855	28022	27731	52116	38346	38023	36646
SC23	Corn	cc	NoSCN	47091	37169	34967	34213	78665	57868	57467	55478
SC24	Corn	cc	NoSCN	41517	33327	31372	31022	40999	28368	27991	26965
SC25	Soybean	nc	SCN	41993	32195	30343	29961	39869	28090	27850	26899
SC26	Soybean	nc	SCN	40487	12993	12533	12077	73173	50308	50034	47139
SC27	Soybean	nc	SCN	121905	96726	91078	89628	63078	44648	44316	42425
SC28	Soybean	nc	SCN	67965	49494	46923	46190	80321	58066	57639	54574
SC29	Soybean	nc	SCN	78480	61677	58055	56782	42166	30484	30214	29268
SC30	Soybean	nc	SCN	63087	49576	47021	46586	57173	41708	41371	39310
SC31	Corn	nc	SCN	44819	34411	32493	32088	51806	35980	35595	34285
SC32	Corn	nc	SCN	46339	36480	34443	34056	70863	50561	50226	48195
SC33	Corn	nc	SCN	39434	26963	25721	25140	34589	24220	24026	23179
SC34	Corn	nc	SCN	45106	32168	30447	29834	53091	38849	38616	36786
SC35	Corn	nc	SCN	48412	22554	21730	21162	74441	53912	53432	51058
SC36	Corn	nc	SCN	49345	39628	37425	37037	65056	45563	45277	43624
SC37	Soybean	cc	SCN	135088	103410	97250	96388	51420	36490	36277	34739
SC38	Soybean	cc	SCN	45184	35192	33062	32944	104422	74132	73664	71318
SC39	Soybean	cc	SCN	139302	111651	104921	104063	64837	46071	45665	43828
SC40	Soybean	cc	SCN	61491	48710	45783	45181	49748	35798	35569	34430
SC41	Soybean	cc	SCN	74714	57741	54258	53611	54585	38855	38534	37138
SC42	Soybean	cc	SCN	32704	26005	24535	24119	63786	46438	46098	44158
SC43	Corn	cc	SCN	33324	25510	23967	23393	60540	43191	42807	41701
SC44	Corn	cc	SCN	32199	24685	23181	22860	66738	48838	48388	46707
SC45	Corn	cc	SCN	22560	16338	15411	14830	48090	34560	34270	33110
SC46	Corn	cc	SCN	30278	22333	20887	20266	26721	18981	18619	17588
SC47	Corn	cc	SCN	32771	25427	23975	23407	73624	53686	53088	50821
SC48	Corn	cc	SCN	35583	27931	26333	26022	58517	42826	42479	40959
SC49	Corn	nc	NoFG	109458	85858	80964	79308	916	64	63	59
SC50	Corn	nc	NoFG	163992	129507	122022	118864	49890	36254	35899	34382
SC51	Corn	nc	NoFG	94256	75121	70762	70003	54503	35322	34881	33467
SC52	Corn	nc	NoFG	102339	80415	75705	73427	37712	27561	27313	26391
SC53	Corn	nc	NoFG	41589	33179	31358	30984	44169	32094	31654	30383
SC54	Corn	nc	NoFG	42553	33030	31153	30368	40236	27821	27643	26761
SC55	Corn	nc	FG	42281	33226	31266	30564	42839	30849	30210	28151
SC56	Corn	nc	FG	40274	31828	29898	29041	42020	27565	27229	25893
SC57	Corn	nc	FG	35135	26273	24720	23891	107973	77982	77249	73563
SC58	Corn	nc	FG	46137	36343	34220	33625	60899	42361	41529	38208
SC59	Corn	nc	FG	70396	56797	53467	52290	43450	29985	29418	26902
SC60	Corn	nc	FG	64149	49656	46753	45937	28115	16949	16731	15757
SC61	Corn	cc	NoFG	134905	105909	99956	98210	60515	41746	41411	39372
SC62	Corn	cc	NoFG	139873	110101	103824	102336	22847	16249	16094	15434
SC63	Corn	cc	NoFG	136807	109009	102892	99957	78409	56388	55811	54061
SC64	Corn	cc	NoFG	63058	49159	46313	45472	47217	24794	24542	23604
SC65	Corn	cc	NoFG	56720	45629	43191	41887	11814	2882	2854	2664
SC66	Corn	cc	NoFG	38861	29846	28159	27391	25027	16784	16615	15996
SC67	Corn	cc	FG	48051	37591	35461	34118	39461	28223	27978	27023
SC68	Corn	cc	FG	43660	33686	31782	30689	44346	30234	29981	28996
SC69	Corn	cc	FG	37172	27832	26241	25798	54180	38460	37864	34995
SC70	Corn	cc	FG	54148	42166	39709	39293	65739	47002	46783	45224
SC71	Corn	cc	FG	33574	26659	25140	24609	44190	29450	29292	28259
SC72	Corn	cc	FG	82383	62462	58819	58078	43170	30437	30202	29222
SC73	Soybean	nc	NoFG	59101	45916	43258	43130	200558	142395	142038	137167
SC74	Soybean	nc	NoFG	129970	102063	96173	95833	44422	31660	31394	29772
SC75	Soybean	nc	NoFG	85518	67714	63863	63349	43010	29628	29287	27383
SC76	Soybean	nc	NoFG	77130	59930	56374	56094	62098	43986	43601	41949
SC77	Soybean	nc	NoFG	55731	44353	41905	41316	62627	44910	44776	43313
SC78	Soybean	nc	NoFG	44986	34603	32732	32383	36782	26217	25950	24773
SC79	Soybean	nc	FG	45787	35813	33567	32862	40854	28552	28209	27170
SC80	Soybean	nc	FG	33088	26212	24561	25003	36531	24971	24386	21971
SC81	Soybean	nc	FG	30805	22675	21362	21304	46248	33467	33133	31116
SC82	Soybean	nc	FG	37389	29481	27772	27993	76396	53775	53408	50979
SC83	Soybean	nc	FG	51947	41406	38984	38281	50171	35012	34846	33559
SC84	Soybean	nc	FG	47315	36043	33831	33893	43681	31086	30842	29558
SC85	Soybean	cc	NoFG	43466	33909	31965	31865	72927	50677	50388	48486
SC86	Soybean	cc	NoFG	71218	55620	52380	52071	35291	26210	26073	25361
SC87	Soybean	cc	NoFG	92038	73499	69177	69113	63616	47576	47413	45832
SC88	Soybean	cc	NoFG	64432	49872	46985	46158	56157	42036	41772	40039
SC89	Soybean	cc	NoFG	67872	54373	51431	50441	58518	44639	44416	42876
SC90	Soybean	cc	NoFG	44130	33780	31917	31450	29105	21487	21298	20154
SC91	Soybean	cc	FG	44953	34881	32787	31841	65756	48167	47896	46516
SC92	Soybean	cc	FG	47408	37269	35064	34605	43939	31348	31144	29757
SC93	Soybean	cc	FG	42684	30913	29087	29081	50444	37522	37251	35990
SC94	Soybean	cc	FG	53599	41601	39205	37810	55487	40729	40233	37582
SC95	Soybean	cc	FG	25723	20310	19130	19028	46427	34297	34174	32934
SC96	Soybean	cc	FG	21264	16807	15840	15767	70738	51017	50808	48961
nc: without cover crops, cc: with cover crops, NoFG: without F. graminearum infection, FG: with F. graminearum infection, NoSCN: without SCN infection, SCN: with SCN infection.

## Sheet: Supplementary Table S2
Supplemental Table S2 Shannon diversity of microbial community in soybean rhizosphere grown in soils from corn-soybean rotation under infestation with soybean pathogens
Microbiome	Pathogen	Factor	Sum Sq	Mean Sq	NumDF	DenDF	F value	Pr(>F)
Bacterial community	Fusarium graminearum	Crop phase	0.818306	0.818306	1	40	29.2947	<0.001
		Cover crop	0.0294161	0.0294161	1	40	1.05307	0.311
		Pathogen	0.700177	0.700177	1	40	25.0658	<0.001
		Crop phase:Cover crop	0.0189269	0.0189269	1	40	0.677568	0.4153
		Crop phase:Pathogen	6.4e-05	6.4e-05	1	40	0.00229063	0.9621
		Cover crop:Pathogen	0.00544599	0.00544599	1	40	0.194962	0.6612
		Crop phase:Cover crop:Pathogen	0.0293812	0.0293812	1	40	1.05182	0.3112
	Soybean cyst nematode (SCN)	Crop phase	0.00877467	0.00877467	1	39	0.591593	0.446437
		Cover crop	0.0473797	0.0473797	1	39	3.19437	0.0816661
		Pathogen	0.274246	0.274246	1	39	18.4898	0.000110557
		Crop phase:Cover crop	0.00578243	0.00578243	1	39	0.389855	0.536011
		Crop phase:Pathogen	0.0489048	0.0489048	1	39	3.29719	0.0770924
		Cover crop:Pathogen	2.44193e-06	2.44193e-06	1	39	0.000164636	0.989828
		Crop phase:Cover crop:Pathogen	0.000868489	0.000868489	1	39	0.058554	0.810064
Fungal community	Fusarium graminearum	Crop phase	0.748853	0.748853	1	33.4824	11.5285	0.00177984
		Cover crop	0.284414	0.284414	1	33.6356	4.37853	0.044015
		Pathogen	0.196546	0.196546	1	33.4824	3.0258	0.0911367
		Crop phase:Cover crop	0.289508	0.289508	1	33.6356	4.45695	0.0422715
		Crop phase:Pathogen	0.000240934	0.000240934	1	33.4824	0.00370916	0.951799
		Cover crop:Pathogen	0.0753185	0.0753185	1	33.6356	1.15952	0.289228
		Crop phase:Cover crop:Pathogen	0.063378	0.063378	1	33.6356	0.975699	0.330316
	SCN	Crop phase	0.151344	0.151344	1	34.2923	2.05642	0.160623
		Cover crop	0.762042	0.762042	1	34.2923	10.3544	0.0028202
		Pathogen	0.330811	0.330811	1	34.2923	4.49495	0.0413085
		Crop phase:Cover crop	0.545008	0.545008	1	34.2923	7.4054	0.0101433
		Crop phase:Pathogen	0.00222128	0.00222128	1	34.2923	0.030182	0.863099
		Cover crop:Pathogen	0.536791	0.536791	1	34.2923	7.29376	0.0106734
		Crop phase:Cover crop:Pathogen	0.144759	0.144759	1	34.2923	1.96695	0.169761
Numbers in bold are statistically significant (p < 0.05)

## Sheet: Supplementary Table S3
Supplemental Table S2 PERMANOVA of impact of cover cropping, crop phase, and pathogen on microbial community
Microbiome	Pathogen	Factor	Df	Sum of sqs	R2	F value	Pr(>F)
Bacterial community	Fusarium graminearum	Crop phase	1	0.2843	0.0488	4.0758	0.002
		Cover crop	1	0.1503	0.0258	2.1543	0.047
		Pathogen	1	2.043	0.3505	29.2858	0.001
		Crop phase:Cover crop	1	0.2186	0.0375	3.1332	0.007
		Crop phase:Pathogen	1	0.1295	0.0222	1.8567	0.074
		Cover crop:Pathogen	1	0.112	0.0192	1.6062	0.105
		Crop phase:Cover crop:Pathogen	1	0.1009	0.0173	1.4469	0.141
		Residual	40	2.7904	0.4787	NA	NA
		Total	47	5.8291	1	NA	NA
	Soybean cyst nematode (SCN)	Crop phase	1	0.214	0.0598	3.3712	0.001
		Cover crop	1	0.1605	0.0448	2.5281	0.001
		Pathogen	1	0.2385	0.0666	3.7578	0.001
		Crop phase:Cover crop	1	0.2792	0.078	4.3983	0.001
		Crop phase:Pathogen	1	0.0715	0.02	1.1257	0.198
		Cover crop:Pathogen	1	0.0689	0.0193	1.0862	0.269
		Crop phase:Cover crop:Pathogen	1	0.0711	0.0199	1.1198	0.194
		Residual	39	2.4757	0.6916	NA	NA
		Total	46	3.5794	1	NA	NA
Fungal community	Fusarium graminearum	Crop phase	1	0.2053	0.0293	1.7942	0.135
		Cover crop	1	0.2094	0.0299	1.8294	0.121
		Pathogen	1	1.6306	0.233	14.248	0.001
		Crop phase:Cover crop	1	0.3494	0.0499	3.0528	0.025
		Crop phase:Pathogen	1	0.0869	0.0124	0.759	0.519
		Cover crop:Pathogen	1	0.0707	0.0101	0.6175	0.676
		Crop phase:Cover crop:Pathogen	1	0.0963	0.0138	0.8415	0.425
		Residual	38	4.3488	0.6215	NA	NA
		Total	45	6.9972	1	NA	NA
	SCN	Crop phase	1	0.2363	0.0491	2.862	0.003
		Cover crop	1	0.316	0.0656	3.8269	0.001
		Pathogen	1	0.4246	0.0882	5.1422	0.001
		Crop phase:Cover crop	1	0.3493	0.0726	4.23	0.001
		Crop phase:Pathogen	1	0.0716	0.0149	0.8676	0.591
		Cover crop:Pathogen	1	0.1151	0.0239	1.394	0.126
		Crop phase:Cover crop:Pathogen	1	0.0803	0.0167	0.9724	0.419
		Residual	39	3.2205	0.669	NA	NA
		Total	46	4.8138	1	NA	NA
Numbers in bold are statistically significant (p < 0.05)
